# Supplementary material for: Adaptive Cognitive Intervention Architecture: An Exploratory Computational Framework for Precision Reading Comprehension in Higher Education
Source: J Intell. 2026 Jul 8;14(7):143. doi: 10.3390/jintelligence14070143 (PMC13413156; doi:10.3390/jintelligence14070143)
Supplement: Supplementary file 1 [file jintelligence-14-00143-s001.zip]

Archive with 1 entries (1 files):
- jintelligence-4337976-supplementary.pdf
